# Supplementary material for: A fast Myosin super enhancer dictates muscle fiber phenotype through competitive interactions with Myosin genes
Source: Nat Commun. 2022 Feb 24;13:1039. doi: 10.1038/s41467-022-28666-1 (PMC8873246; doi:10.1038/s41467-022-28666-1)
Supplement: Supplementary file 4 — Source Data [file 41467_2022_28666_MOESM4_ESM.xlsx]

## Sheet: Figure1B
		Figure 1B
		Myh4 qPCR Values			Myh1 qPCR Values			Myh2 qPCR Values			Myh7 qPCR Values
		Quadriceps	Soleus		Quadriceps	Soleus		Quadriceps	Soleus		Quadriceps	Soleus
		34.2968	0.558644		14.42	6.10504		0.952638	3.97237		0.779165	22.1618
		36.2523	0.0660636		16.6794	4.95883		0.238159	3.03143		0.00278135	23.9176
		33.8246	0.952638		22.7848	5.89708		0.790041	1.91853		0.378929	16.9123
		Mean			Mean			Mean			Mean
		34.7912	0.525782		17.9614	5.65365		0.66028	2.97411		0.386958	20.9972
		Myh4 stastitical informations			Myh1 stastitical informations			Myh2 stastitical informations			Myh7 stastitical informations
		Table Analyzed	Data 1		Table Analyzed	Data 1		Table Analyzed	Data 1		Table Analyzed	Data 1
		Column B	Soleus		Column B	Soleus		Column B	Soleus		Column B	Soleus
		vs.	vs,		vs.	vs,		vs.	vs,		vs.	vs,
		Column A	Quadriceps		Column A	Quadriceps		Column A	Quadriceps		Column A	Quadriceps
		Unpaired t test			Unpaired t test			Unpaired t test			Unpaired t test
		P value	<0,0001		P value	0.0082		P value	0.0215		P value	0.0006
		P value summary	****		P value summary	**		P value summary	*		P value summary	***
		Significantly different (P < 0.05)?	Yes		Significantly different (P < 0.05)?	Yes		Significantly different (P < 0.05)?	Yes		Significantly different (P < 0.05)?	Yes
		One- or two-tailed P value?	Two-tailed		One- or two-tailed P value?	Two-tailed		One- or two-tailed P value?	Two-tailed		One- or two-tailed P value?	Two-tailed
		t, df	t=43,59, df=4		t, df	t=4,878, df=4		t, df	t=3,663, df=4		t, df	t=9,739, df=4
		How big is the difference?			How big is the difference?			How big is the difference?			How big is the difference?
		Mean of column A	34.79		Mean of column A	17.96		Mean of column A	0.6603		Mean of column A	0.387
		Mean of column B	0.5258		Mean of column B	5.654		Mean of column B	2.974		Mean of column B	21
		Difference between means (B - A) ± SEM	-34,27 ± 0,7862		Difference between means (B - A) ± SEM	-12,31 ± 2,523		Difference between means (B - A) ± SEM	2,314 ± 0,6317		Difference between means (B - A) ± SEM	20,61 ± 2,116
		95% confidence interval	-36,45 to -32,08		95% confidence interval	-19,31 to -5,303		95% confidence interval	0,5598 to 4,068		95% confidence interval	14,73 to 26,49
		R squared (eta squared)	0.9979		R squared (eta squared)	0.8561		R squared (eta squared)	0.7703		R squared (eta squared)	0.9595
		F test to compare variances			F test to compare variances			F test to compare variances			F test to compare variances
		F, DFn, Dfd	8,397, 2, 2		F, DFn, Dfd	50,22, 2, 2		F, DFn, Dfd	7,537, 2, 2		F, DFn, Dfd	88,14, 2, 2
		P value	0.2128		P value	0.0391		P value	0.2343		P value	0.0224
		P value summary	ns		P value summary	*		P value summary	ns		P value summary	*
		Significantly different (P < 0.05)?	No		Significantly different (P < 0.05)?	Yes		Significantly different (P < 0.05)?	No		Significantly different (P < 0.05)?	Yes

## Sheet: Fig2G
	Figure 2G
		Myh2 Fibers	Myh2 and GFP positive fibers	Percentage of correlating Myh2/GFP fibers
	animal 1	371	370	99.73
	animal 2	461	461	100
	animal 3	505	505	100
		Myh1 Fibers	Myh1 and tomato positive fibers	Percentage of correlating Myh1/Tomato fibers
	animal 1	1341	1274	95
	animal 2	1780	1696	95.28
	animal 3	1490	1435	96.308

## Sheet: Figure2H
		Figure 2H
		Myh2 qPCR values	Enh+ Soleus	Enh+ Quadriceps	WT Soleus	WT Quadriceps
			1.67018	0.193446	3.97237	0.952638
			1.8025	0.607097	3.03143	0.238159
			4.56306	0.460094	1.91853	0.790041
		Mean	2.67858	0.420212	2.97411	0.66028
		Myh2 statistical informations
		Compare column means (main column effect)
		Number of families	1
		Number of comparisons per family	6
		Alpha	0.05
		Tukey's multiple comparisons test	Mean Diff,	95,00% CI of diff,	Significant?	Summary	Adjusted P Value
		Enh+ Soleus vs. Enh+ Quadriceps	2.258	-0,8573 to 5,374	No	ns	0.1554
		Enh+ Soleus vs. WT Soleus	-0.2955	-3,411 to 2,820	No	ns	0.9866
		Enh+ Soleus vs. WT Quadriceps	2.018	-1,097 to 5,134	No	ns	0.2141
		Enh+ Quadriceps vs. WT Soleus	-2.554	-5,670 to 0,5617	No	ns	0.1045
		Enh+ Quadriceps vs. WT Quadriceps	-0.2401	-3,356 to 2,876	No	ns	0.9927
		WT Soleus vs. WT Quadriceps	2.314	-0,8018 to 5,429	No	ns	0.1442
		YFP qPCR Values	Enh+ Soleus	Enh+ Quadriceps	WT Soleus	WT Quadriceps
			0.0743254	0.00491021	3.94922e-06	1.30276e-06
			0.171943	0.0207607	1.27424e-05	1.6241e-05
			0.0890031	0.0153034	3.7312e-05	0
		Mean	0.111757	0.0136581	1.80012e-05	5.84792e-06
		YFP stastitical informations
		Compare column means (main column effect)
		Number of families	1
		Number of comparisons per family	6
		Alpha	0.05
		Tukey's multiple comparisons test	Mean Diff,	95,00% CI of diff,	Significant?	Summary	Adjusted P Value
		Enh+ Soleus vs. Enh+ Quadriceps	0.0981	0,02609 to 0,1701	Yes	*	0.0129
		Enh+ Soleus vs. WT Soleus	0.1117	0,03973 to 0,1837	Yes	**	0.0068
		Enh+ Soleus vs. WT Quadriceps	0.1118	0,03975 to 0,1838	Yes	**	0.0068
		Enh+ Quadriceps vs. WT Soleus	0.01364	-0,05837 to 0,08565	No	ns	0.9098
		Enh+ Quadriceps vs. WT Quadriceps	0.01365	-0,05835 to 0,08566	No	ns	0.9096
		WT Soleus vs. WT Quadriceps	1.215e-05	-0,07199 to 0,07202	No	ns	>0,9999
		Myh1 qPCR values	Enh+ Soleus	Enh+ Quadriceps	WT Soleus	WT Quadriceps
			3.16017	10.126	6.10504	14.42
			3.68075	14.9285	4.95883	16.6794
			5.73582	13.0565	5.89708	22.7848
		Mean	4.19225	12.7037	5.65365	17.9614
		Myh1 statistical informations
		Compare column means (main column effect)
		Number of families	1
		Number of comparisons per family	6
		Alpha	0.05
		Tukey's multiple comparisons test	Mean Diff,	95,00% CI of diff,	Significant?	Summary	Adjusted P Value
		Enh+ Soleus vs. Enh+ Quadriceps	-8.511	-14,86 to -2,164	Yes	*	0.0139
		Enh+ Soleus vs. WT Soleus	-1.461	-7,809 to 4,886	No	ns	0.8536
		Enh+ Soleus vs. WT Quadriceps	-13.77	-20,12 to -7,421	Yes	**	0.0012
		Enh+ Quadriceps vs. WT Soleus	7.05	0,7022 to 13,40	Yes	*	0.0324
		Enh+ Quadriceps vs. WT Quadriceps	-5.258	-11,61 to 1,090	No	ns	0.1009
		WT Soleus vs. WT Quadriceps	-12.31	-18,66 to -5,960	Yes	**	0.0022
		Tomato qPCR Values	Enh+ Soleus	Enh+ Quadriceps	WT Soleus	WT Quadriceps
			0.0108212	0.0137259	0.000162193	2.15792e-05
			0.00759887	0.00612956	5.31342e-05	3.1636e-06
			0.00814426	0.00988872	2.11351e-05	8.69171e-05
		Mean	0.00885477	0.00991472	7.88208e-05	3.722e-05
		Tomato stastitical informations
		Compare column means (main column effect)
		Number of families	1
		Number of comparisons per family	6
		Alpha	0.05
		Tukey's multiple comparisons test	Mean Diff,	95,00% CI of diff,	Significant?	Summary	Adjusted P Value
		Enh+ Soleus vs. Enh+ Quadriceps	-0.00106	-0,006173 to 0,004053	No	ns	0.8867
		Enh+ Soleus vs. WT Soleus	0.008776	0,003663 to 0,01389	Yes	**	0.0041
		Enh+ Soleus vs. WT Quadriceps	0.008818	0,003705 to 0,01393	Yes	**	0.004
		Enh+ Quadriceps vs. WT Soleus	0.009836	0,004723 to 0,01495	Yes	**	0.0023
		Enh+ Quadriceps vs. WT Quadriceps	0.009878	0,004765 to 0,01499	Yes	**	0.0022
		WT Soleus vs. WT Quadriceps	4.16e-05	-0,005071 to 0,005154	No	ns	>0,9999
		Myh4 qPCR values	Enh+ Soleus	Enh+ Quadriceps	WT Soleus	WT Quadriceps
			0.0150928	33.8246	0.558644	34.2968
			0.15932	42.5179	0.0660636	36.2523
			0.0306069	28.84	0.952638	35.6545
		Mean	0.0683399	35.0608	0.525782	35.4012
		Myh4 statistical informations
		Compare column means (main column effect)
		Number of families	1
		Number of comparisons per family	6
		Alpha	0.05
		Tukey's multiple comparisons test	Mean Diff,	95,00% CI of diff,	Significant?	Summary	Adjusted P Value
		Enh+ Soleus vs. Enh+ Quadriceps	-34.99	-44,87 to -25,11	Yes	****	<0,0001
		Enh+ Soleus vs. WT Soleus	-0.4574	-10,34 to 9,423	No	ns	0.9984
		Enh+ Soleus vs. WT Quadriceps	-35.33	-45,21 to -25,45	Yes	****	<0,0001
		Enh+ Quadriceps vs. WT Soleus	34.54	24,65 to 44,42	Yes	****	<0,0001
		Enh+ Quadriceps vs. WT Quadriceps	-0.3403	-10,22 to 9,540	No	ns	0.9993
		WT Soleus vs. WT Quadriceps	-34.88	-44,76 to -24,99	Yes	****	<0,0001
		CFP qPCR Values	Enh+ Soleus	Enh+ Quadriceps	WT Soleus	WT Quadriceps
			0.000251004	0.179866	2.87103e-06	9.01026e-06
			0.000553166	0.196146	1.85519e-06	1.1564e-05
			0.000495097	0.129408	1.00109e-06	1.84238e-06
		Mean	0.000433089	0.168473	1.9091e-06	7.47221e-06
		CFP stastitical informations
		Compare column means (main column effect)
		Number of families	1
		Number of comparisons per family	6
		Alpha	0.05
		Tukey's multiple comparisons test	Mean Diff,	95,00% CI of diff,	Significant?	Summary	Adjusted P Value
		Enh+ Soleus vs. Enh+ Quadriceps	-0.168	-0,2172 to -0,1189	Yes	****	<0,0001
		Enh+ Soleus vs. WT Soleus	0.0004312	-0,04875 to 0,04961	No	ns	>0,9999
		Enh+ Soleus vs. WT Quadriceps	0.0004256	-0,04876 to 0,04961	No	ns	>0,9999
		Enh+ Quadriceps vs. WT Soleus	0.1685	0,1193 to 0,2177	Yes	****	<0,0001
		Enh+ Quadriceps vs. WT Quadriceps	0.1685	0,1193 to 0,2176	Yes	****	<0,0001
		WT Soleus vs. WT Quadriceps	-5.563e-06	-0,04919 to 0,04918	No	ns	>0,9999

## Sheet: Figure2K
			Figure 2K
			YFP qPCR Values				Tomato qPCR Values				CFP qPCR Values
			Enh+ Soleus	Enh- Soleus			Enh+ Soleus	Enh- Soleus			Enh+ quadriceps	Enh- quadriceps
			0.0743254	0.00149049			0.0108212	0.000147193			0.196146	0.00184777
			0.171943	0.00340059			0.00759887	6.45153e-05			0.129408	0.00148019
			0.0890031	0.00430432			0.00814426	0.000208163			0.16637	0.00160858
			Mean				Mean				Mean
			0.111757	0.00306513			0.00885477	0.000139957			0.163975	0.00164551
			YFP stastitical informations				Tomato stastitical informations				CFP stastitical informations
			Table Analyzed	Data 1			Table Analyzed	Data 1			Table Analyzed	Data 1
			Column B	Enh- Quadriceps			Column B	Enh- Soleus			Column B	Enh- Quadriceps
			vs.	vs,			vs.	vs,			vs.	vs,
			Column A	Enh+ Soleus			Column A	Enh+ Soleus			Column A	Enh+ Soleus
			Unpaired t test				Unpaired t test				Unpaired t test
			P value	0.0233			P value	0.0009			P value	0.0011
			P value summary	*			P value summary	***			P value summary	**
			Significantly different (P < 0.05)?	Yes			Significantly different (P < 0.05)?	Yes			Significantly different (P < 0.05)?	Yes
			One- or two-tailed P value?	Two-tailed			One- or two-tailed P value?	Two-tailed			One- or two-tailed P value?	Two-tailed
			t, df	t=3,575, df=4			t, df	t=8,745, df=4			t, df	t=8,410, df=4
			How big is the difference?				How big is the difference?				How big is the difference?
			Mean of column A	0.1118			Mean of column A	0.008855			Mean of column A	0.164
			Mean of column B	0.003065			Mean of column B	0.00014			Mean of column B	0.001646
			Difference between means (B - A) ± SEM	-0,1087 ± 0,03040			Difference between means (B - A) ± SEM	-0,008715 ± 0,0009966			Difference between means (B - A) ± SEM	-0,1623 ± 0,01930
			95% confidence interval	-0,1931 to -0,02429			95% confidence interval	-0,01148 to -0,005948			95% confidence interval	-0,2159 to -0,1087
			R squared (eta squared)	0.7617			R squared (eta squared)	0.9503			R squared (eta squared)	0.9465
			F test to compare variances				F test to compare variances				F test to compare variances
			F, DFn, Dfd	1342, 2, 2			F, DFn, Dfd	572,0, 2, 2			F, DFn, Dfd	32119, 2, 2
			P value	0.0015			P value	0.0035			P value	<0,0001
			P value summary	**			P value summary	**			P value summary	****
			Significantly different (P < 0.05)?	Yes			Significantly different (P < 0.05)?	Yes			Significantly different (P < 0.05)?	Yes

## Sheet: Figure3D
		Figure 3D
		Myh3 qPCR Values
		WT	Hetero	KO
		1.36604	1.24833	0.795536
		0.779165	1.04247	0.858565
		1.02891	1.50525	0.939523
			1.12506
		Mean
		1.05804	1.23028	0.864542
		Myh3 stastitical informations
		Number of families	1
		Number of comparisons per family	3
		Alpha	0.05
		Tukey's multiple comparisons test	Mean Diff,	95,00% CI of diff,	Significant?	Summary	Adjusted P Value
		WT vs. Hetero	-0.1722	-0,6427 to 0,2982	No	ns	0.5559
		WT vs. KO	0.1935	-0,3094 to 0,6964	No	ns	0.5257
		Hetero vs. KO	0.3657	-0,1047 to 0,8362	No	ns	0.123
		Myh2 qPCR Values
		WT	Hetero	KO
		0.0245182	0.0332616	0.000681027
		0.0633725	0.0268302	0.001011
		0.049373	0.0401071	0.00100402
			0.0633725
		Mean
		0.0457546	0.0408928	0.000898682
		Myh2 stastitical informations
		Number of families	1
		Number of comparisons per family	3
		Alpha	0.05
		Tukey's multiple comparisons test	Mean Diff,	95,00% CI of diff,	Significant?	Summary	Adjusted P Value
		WT vs. Hetero	0.004862	-0,02846 to 0,03819	No	ns	0.9046
		WT vs. KO	0.04486	0,009230 to 0,08048	Yes	*	0.0182
		Hetero vs. KO	0.03999	0,006669 to 0,07332	Yes	*	0.0228
		Myh1 qPCR Values
		WT	Hetero	KO
		0.0219445	0.0293601	0.000534323
		0.0454366	0.0273939	0.000648772
		0.034324	0.026278	0.000471649
			0.060371
		Mean
		0.0339017	0.0358508	0.000551581
		Myh1 stastitical informations
		Number of families	1
		Number of comparisons per family	3
		Alpha	0.05
		Tukey's multiple comparisons test	Mean Diff,	95,00% CI of diff,	Significant?	Summary	Adjusted P Value
		WT vs. Hetero	-0.001949	-0,02992 to 0,02603	No	ns	0.9771
		WT vs. KO	0.03335	0,003444 to 0,06326	Yes	*	0.0317
		Hetero vs. KO	0.0353	0,007324 to 0,06327	Yes	*	0.018
		Myh4 qPCR Values
		WT	Hetero	KO
		0.00183501	0.00167689	0.000148217
		0.00480916	0.00183501	0.000121227
		0.003165	0.00230663	0.000111552
			0.00393342
		Mean
		0.00326972	0.00243798	0.000126999
		Myh4 stastitical informations
		Number of families	1
		Number of comparisons per family	3
		Alpha	0.05
		Tukey's multiple comparisons test	Mean Diff,	95,00% CI of diff,	Significant?	Summary	Adjusted P Value
		WT vs. Hetero	0.0008317	-0,001518 to 0,003181	No	ns	0.5758
		WT vs. KO	0.003143	0,0006312 to 0,005654	Yes	*	0.0187
		Hetero vs. KO	0.002311	-3,836e-005 to 0,004660	No	ns	0.0534
		Myh8 qPCR Values
		WT	Hetero	KO
		7.06162	6.54322	1.43396
		9.71356	6.1475	1.65864
		8.46731	5.81589	1.36604
			8.22491
		Mean
		8.41416	6.68288	1.48621
		Myh8 stastitical informations
		Number of families	1
		Number of comparisons per family	3
		Alpha	0.05
		Tukey's multiple comparisons test	Mean Diff,	95,00% CI of diff,	Significant?	Summary	Adjusted P Value
		WT vs. Hetero	1.731	-0,5186 to 3,981	No	ns	0.127
		WT vs. KO	6.928	4,523 to 9,333	Yes	***	0.0002
		Hetero vs. KO	5.197	2,947 to 7,447	Yes	***	0.0006
		Myh13 qPCR Values
		WT	Hetero	KO
		0.139661	0.142595	0.116629
		0.149685	0.15283	0.176777
		0.133972	0.214641	0.0780207
			0.216134
		Mean
		0.141106	0.18155	0.123809
		Myh13 stastitical informations
		Number of families	1
		Number of comparisons per family	3
		Alpha	0.05
		Tukey's multiple comparisons test	Mean Diff,	95,00% CI of diff,	Significant?	Summary	Adjusted P Value
		WT vs. Hetero	-0.04044	-0,1242 to 0,04335	No	ns	0.3814
		WT vs. KO	0.0173	-0,07228 to 0,1069	No	ns	0.8405
		Hetero vs. KO	0.05774	-0,02605 to 0,1415	No	ns	0.1753

## Sheet: Figure4E
		Figure 4E
		Myh3 qPCR Values
		Control	EnhA-/-	EnhB-/-
		0.00061378	0.00081552	0.000705044
		0.00044006	0.00053432	0.000568718
		0.00054178	0.00016446	0.000983355
		0.000434005		0.000202471
		0.000158855
		0.000181216
		0.000290334
		0.000455583
		Mean
		0.000389452	0.000504767	0.000614897
		Myh3 stastitical informations
		Number of families	1
		Number of comparisons per family	3
		Alpha	0.05
		Tukey's multiple comparisons test	Mean Diff,	95,00% CI of diff,	Significant?	Summary	Adjusted P Value
		Control vs. EnhA-/-	-0.0001153	-0,0005572 to 0,0003265	No	ns	0.7701
		Control vs. EnhB-/-	-0.0002254	-0,0006251 to 0,0001742	No	ns	0.3232
		EnhA-/- vs. EnhB-/-	-0.0001101	-0,0006086 to 0,0003883	No	ns	0.8283
		LincMyh qPCR Values
		Control	EnhA-/-	EnhB-/-
		0.456916	0.655197	0.00786684
		0.76313	0.632878	0.00849012
		0.171943	0.420448	0.00454974
		0.258816		0.0106722
		0.325335
		0.887647
		0.835773
		Mean
		0.528509	0.569508	0.00789472
		LincMyh stastitical informations
		Number of families	1
		Number of comparisons per family	3
		Alpha	0.05
		Tukey's multiple comparisons test	Mean Diff,	95,00% CI of diff,	Significant?	Summary	Adjusted P Value
		Control vs. EnhA-/-	-0.041	-0,4609 to 0,3789	No	ns	0.9625
		Control vs. EnhB-/-	0.5206	0,1392 to 0,9020	Yes	**	0.0092
		EnhA-/- vs. EnhB-/-	0.5616	0,09688 to 1,026	Yes	*	0.019
		Myh2 qPCR Values
		Control	EnhA-/-	EnhB-/-
		2.60268	5.02805	1.1487
		3.65533	3.94493	0.554785
		2.96905	3.73213	1.69349
		1.05702		0.650671
		0.697372
		1.17284
		1.11729
		2.75108
		1.37554
		2.75108
		Mean
		2.01493	4.23504	1.01191
		Myh2 stastitical informations
		Number of families	1
		Number of comparisons per family	3
		Alpha	0.05
		Tukey's multiple comparisons test	Mean Diff,	95,00% CI of diff,	Significant?	Summary	Adjusted P Value
		Control vs. EnhA-/-	-2.22	-3,775 to -0,6656	Yes	**	0.0058
		Control vs. EnhB-/-	1.003	-0,3940 to 2,400	No	ns	0.1812
		EnhA-/- vs. EnhB-/-	3.223	1,420 to 5,027	Yes	***	0.001
		Myh1 qPCR Values
		Control	EnhA-/-	EnhB-/-
		5.6962	7.06162	5.35171
		5.38893	6.54322	6.27667
		6.54322	5.9794	5.31474
		Mean
		5.87612	6.52808	5.64771
		Myh1 stastitical informations
		Number of families	1
		Number of comparisons per family	3
		Alpha	0.05
		Tukey's multiple comparisons test	Mean Diff,	95,00% CI of diff,	Significant?	Summary	Adjusted P Value
		Control vs. EnhA-/-	-0.652	-2,060 to 0,7559	No	ns	0.3893
		Control vs. EnhB-/-	0.2284	-1,179 to 1,636	No	ns	0.875
		EnhA-/- vs. EnhB-/-	0.8804	-0,5275 to 2,288	No	ns	0.2137
		Myh4 qPCR Values
		Control	EnhA-/-	EnhB-/-
		4.72397	3.50642	8.39773
		4.43828	4.40762	10.2674
		5.77572	4.08405	9.57983
		8.39773		11.7127
		10.5561
		9.06307
		9.00047
		8.1681
		7.46426
		5.61778
		Mean
		7.32054	3.99936	9.98942
		Myh4 stastitical informations
		Number of families	1
		Number of comparisons per family	3
		Alpha	0.05
		Tukey's multiple comparisons test	Mean Diff,	95,00% CI of diff,	Significant?	Summary	Adjusted P Value
		Control vs. EnhA-/-	3.321	0,2417 to 6,401	Yes	*	0.0341
		Control vs. EnhB-/-	-2.669	-5,436 to 0,09874	No	ns	0.0594
		EnhA-/- vs. EnhB-/-	-5.99	-9,563 to -2,417	Yes	**	0.0017
		Myh8 qPCR Values
		Control	EnhA-/-	EnhB-/-
		0.0227183	0.01468	0.0103087
		0.0107464	0.0130483	0.00680118
		0.00995751	0.00897421	0.00487629
		0.00501338		0.00860863
		0.0112028
		0.0297699
		0.0483614
		Mean
		0.0196814	0.0122342	0.00764869
		Myh8 stastitical informations
		Number of families	1
		Number of comparisons per family	3
		Alpha	0.05
		Tukey's multiple comparisons test	Mean Diff,	95,00% CI of diff,	Significant?	Summary	Adjusted P Value
		Control vs. EnhA-/-	0.007447	-0,01379 to 0,02869	No	ns	0.6234
		Control vs. EnhB-/-	0.01203	-0,007260 to 0,03133	No	ns	0.254
		EnhA-/- vs. EnhB-/-	0.004585	-0,01892 to 0,02809	No	ns	0.86
		Myh13 qPCR Values
		Control	EnhA-/-	EnhB-/-
		0.173139	0.0890031	0.0143779
		0.0486978	0.059954	0.0183255
		0.0591286	0.026278	0.0230355
		0.0225614		0.0203335
		0.0168629
		0.0255594
		0.984483
		0.988379
		Mean
		0.289851	0.0584117	0.0190181
		Myh13 stastitical informations
		Number of families	1
		Number of comparisons per family	3
		Alpha	0.05
		Tukey's multiple comparisons test	Mean Diff,	95,00% CI of diff,	Significant?	Summary	Adjusted P Value
		Control vs. EnhA-/-	0.2314	-0,3661 to 0,8289	No	ns	0.571
		Control vs. EnhB-/-	0.2708	-0,2696 to 0,8113	No	ns	0.4028
		EnhA-/- vs. EnhB-/-	0.03939	-0,6347 to 0,7135	No	ns	0.9867

## Sheet: Figure5E
		Figure 5E
		Myh2 qPCR Values
		WT	+/-	-/-
		8.9383	3.73213	9.78112
		4.31691	2.08493	10.126
		2.73208	6.1475	4.14106
		Mean
		5.3291	3.98819	8.01608
		Myh2 stastitical informations
		Number of families	1
		Number of comparisons per family	3
		Alpha	0.05
		Tukey's multiple comparisons test	Mean Diff,	95,00% CI of diff,	Significant?	Summary	Adjusted P Value
		WT vs. +/-	1.341	-6,015 to 8,697	No	ns	0.8457
		WT vs. -/-	-2.687	-10,04 to 4,669	No	ns	0.5371
		+/- vs. -/-	-4.028	-11,38 to 3,328	No	ns	0.2869
		Myh1 qPCR Values
		WT	+/-	-/-
		8.39773	4.37718	0.0172173
		7.88986	7.4127	0.00739108
		7.98465	6.86852	0.00647906
		Mean
		8.09075	6.21947	0.0103625
		Myh1 stastitical informations
		Number of families	1
		Number of comparisons per family	3
		Alpha	0.05
		Tukey's multiple comparisons test	Mean Diff,	95,00% CI of diff,	Significant?	Summary	Adjusted P Value
		WT vs. +/-	1.871	-0,5021 to 4,245	No	ns	0.1132
		WT vs. -/-	8.08	5,707 to 10,45	Yes	***	0.0001
		+/- vs. -/-	6.209	3,836 to 8,582	Yes	***	0.0005
		Myh4 qPCR Values
		WT	+/-	-/-
		14.1233	9.06307	0
		14.8254	14.8254	0
		18.507	12.996	0
		Mean
		15.8186	12.2948	0
		Myh4 stastitical informations
		Number of families	1
		Number of comparisons per family	3
		Alpha	0.05
		Tukey's multiple comparisons test	Mean Diff,	95,00% CI of diff,	Significant?	Summary	Adjusted P Value
		WT vs. +/-	3.524	-1,929 to 8,977	No	ns	0.1972
		WT vs. -/-	15.82	10,37 to 21,27	Yes	***	0.0003
		+/- vs. -/-	12.29	6,842 to 17,75	Yes	**	0.0011
		Myh8 qPCR Values
		WT	+/-	-/-
		0.00770494	7.3615	41.0696
		0.00548611	14.0257	33.5909
		0.00306478	12.4666	31.5594
		Mean
		0.00541861	11.2846	35.4067
		Myh8 stastitical informations
		Number of families	1
		Number of comparisons per family	3
		Alpha	0.05
		Tukey's multiple comparisons test	Mean Diff,	95,00% CI of diff,	Significant?	Summary	Adjusted P Value
		WT vs. +/-	-11.28	-20,11 to -2,453	Yes	*	0.0183
		WT vs. -/-	-35.4	-44,23 to -26,58	Yes	****	<0,0001
		+/- vs. -/-	-24.12	-32,95 to -15,30	Yes	***	0.0004
		Myh13 qPCR Values
		WT	+/-	-/-
		0.0142786	0.15822	0.07966
		0.0122591	0.122427	0.0818996
		0.00955188	0.132127	0.046714
		Mean
		0.0120299	0.137591	0.0694246
		Myh13 stastitical informations
		Number of families	1
		Number of comparisons per family	3
		Alpha	0.05
		Tukey's multiple comparisons test	Mean Diff,	95,00% CI of diff,	Significant?	Summary	Adjusted P Value
		WT vs. +/-	-0.1256	-0,1648 to -0,08631	Yes	***	0.0002
		WT vs. -/-	-0.05739	-0,09664 to -0,01815	Yes	**	0.0099
		+/- vs. -/-	0.06817	0,02892 to 0,1074	Yes	**	0.0043

## Sheet: Figure5F
		Figure 5F
		Myh2 qPCR Values
		WT	+/-	-/-
		8.9383	7.26015	4.53154
		4.31691	5.16941	5.54044
		2.73208	3.50642	4.40762
		Mean
		5.3291	5.312	4.82653
		Myh2 stastitical informations
		Number of families	1
		Number of comparisons per family	3
		Alpha	0.05
		Tukey's multiple comparisons test	Mean Diff,	95,00% CI of diff,	Significant?	Summary	Adjusted P Value
		WT vs. +/-	0.0171	-5,457 to 5,491	No	ns	>0,9999
		WT vs. -/-	0.5026	-4,971 to 5,976	No	ns	0.9575
		+/- vs. -/-	0.4855	-4,988 to 5,959	No	ns	0.9603
		Myh1 qPCR Values
		WT	+/-	-/-
		8.39773	8.05564	3.83706
		7.88986	7.94474	0.773783
		8.01376	11.7127	0.80107
		Mean
		8.10045	9.23769	1.80397
		Myh1 stastitical informations
		Number of families	1
		Number of comparisons per family	3
		Alpha	0.05
		Tukey's multiple comparisons test	Mean Diff,	95,00% CI of diff,	Significant?	Summary	Adjusted P Value
		WT vs. +/-	-1.137	-5,168 to 2,894	No	ns	0.6795
		WT vs. -/-	6.296	2,265 to 10,33	Yes	**	0.0072
		+/- vs. -/-	7.434	3,403 to 11,46	Yes	**	0.0032
		Myh4 qPCR Values
		WT	+/-	-/-
		14.1233	15.6707	9.31787
		14.8254	13.0864	8.39773
		18.507	15.1369	9.64646
		Mean
		15.8186	14.6314	9.12069
		Myh4 stastitical informations
		Number of families	1
		Number of comparisons per family	3
		Alpha	0.05
		Tukey's multiple comparisons test	Mean Diff,	95,00% CI of diff,	Significant?	Summary	Adjusted P Value
		WT vs. +/-	1.187	-2,859 to 5,233	No	ns	0.6598
		WT vs. -/-	6.698	2,652 to 10,74	Yes	**	0.0054
		+/- vs. -/-	5.511	1,465 to 9,557	Yes	*	0.0137
		Myh8 qPCR Values
		WT	+/-	-/-
		0.00770494	0.060371	0.469761
		0.00548611	0.0595399	0.737135
		0.00306478	0.0616395	0.659754
		Mean
		0.00541861	0.0605168	0.622217
		Myh8 stastitical informations
		Number of families	1
		Number of comparisons per family	3
		Alpha	0.05
		Tukey's multiple comparisons test	Mean Diff,	95,00% CI of diff,	Significant?	Summary	Adjusted P Value
		WT vs. +/-	-0.0551	-0,2541 to 0,1439	No	ns	0.6887
		WT vs. -/-	-0.6168	-0,8158 to -0,4178	Yes	***	0.0002
		+/- vs. -/-	-0.5617	-0,7607 to -0,3627	Yes	***	0.0003
		Myh13 qPCR Values
		WT	+/-	-/-
		0.0142786	0.0145786	0.00982042
		0.0122591	0.0164018	0.0167465
		0.00955188	0.00843147	0.0236831
		Mean
		0.0120299	0.0131373	0.01675
		Myh13 stastitical informations
		Number of families	1
		Number of comparisons per family	3
		Alpha	0.05
		Tukey's multiple comparisons test	Mean Diff,	95,00% CI of diff,	Significant?	Summary	Adjusted P Value
		WT vs. +/-	-0.001107	-0,01330 to 0,01109	No	ns	0.9584
		WT vs. -/-	-0.00472	-0,01692 to 0,007477	No	ns	0.5019
		+/- vs. -/-	-0.003613	-0,01581 to 0,008584	No	ns	0.655

## Sheet: Figure5G
		Figure 5G
		Myh2 qPCR Values
		WT	+/-	-/-
		8.9383	4.11245	3.89062
		4.31691	5.93809	7.3615
		2.73208	5.73582	4.85678
		Mean
		5.3291	5.26212	5.36963
		Myh2 stastitical informations
		Number of families	1
		Number of comparisons per family	3
		Alpha	0.05
		Tukey's multiple comparisons test	Mean Diff,	95,00% CI of diff,	Significant?	Summary	Adjusted P Value
		WT vs. +/-	0.06697	-5,461 to 5,595	No	ns	0.9992
		WT vs. -/-	-0.04054	-5,569 to 5,488	No	ns	0.9997
		+/- vs. -/-	-0.1075	-5,636 to 5,421	No	ns	0.998
		Myh1 qPCR Values
		WT	+/-	-/-
		8.39773	7.78124	0.316439
		7.88986	8.81524	0.204476
		8.02355	16.2233	0.373712
		Mean
		8.10371	10.9399	0.298209
		Myh1 stastitical informations
		Number of families	1
		Number of comparisons per family	3
		Alpha	0.05
		Tukey's multiple comparisons test	Mean Diff,	95,00% CI of diff,	Significant?	Summary	Adjusted P Value
		WT vs. +/-	-2.836	-9,508 to 3,836	No	ns	0.4433
		WT vs. -/-	7.806	1,133 to 14,48	Yes	*	0.0267
		+/- vs. -/-	10.64	3,969 to 17,31	Yes	**	0.0065
		Myh4 qPCR Values
		WT	+/-	-/-
		14.1233	14.42	2.41162
		14.8254	14.2215	1.59107
		18.507	23.5883	1.67018
		Mean
		15.8186	17.4099	1.89095
		Myh4 stastitical informations
		Number of families	1
		Number of comparisons per family	3
		Alpha	0.05
		Tukey's multiple comparisons test	Mean Diff,	95,00% CI of diff,	Significant?	Summary	Adjusted P Value
		WT vs. +/-	-1.591	-10,07 to 6,890	No	ns	0.8376
		WT vs. -/-	13.93	5,446 to 22,41	Yes	**	0.0057
		+/- vs. -/-	15.52	7,037 to 24,00	Yes	**	0.0033
		Myh8 qPCR Values
		WT	+/-	-/-
		0.00770494	0.0703162	0.175556
		0.00548611	0.0791098	0.228458
		0.00306478	0.109576	0.395021
		Mean
		0.00541861	0.0863339	0.266345
		Myh8 stastitical informations
		Number of families	1
		Number of comparisons per family	3
		Alpha	0.05
		Tukey's multiple comparisons test	Mean Diff,	95,00% CI of diff,	Significant?	Summary	Adjusted P Value
		WT vs. +/-	-0.08092	-0,2493 to 0,08744	No	ns	0.366
		WT vs. -/-	-0.2609	-0,4293 to -0,09257	Yes	**	0.0075
		+/- vs. -/-	-0.18	-0,3484 to -0,01166	Yes	*	0.0386
		Myh13 qPCR Values
		WT	+/-	-/-
		0.0142786	0.0179484	0.0277763
		0.0122591	0.0268302	0.0268302
		0.00955188	0.0266448	0.0273939
		Mean
		0.0120299	0.0238078	0.0273335
		Myh13 stastitical informations
		Number of families	1
		Number of comparisons per family	3
		Alpha	0.05
		Tukey's multiple comparisons test	Mean Diff,	95,00% CI of diff,	Significant?	Summary	Adjusted P Value
		WT vs. +/-	-0.01178	-0,01991 to -0,003646	Yes	*	0.0103
		WT vs. -/-	-0.0153	-0,02344 to -0,007172	Yes	**	0.0028
		+/- vs. -/-	-0.003526	-0,01166 to 0,004606	No	ns	0.4308

## Sheet: Supp3A
		Sup 3A
				2^(-Dct)				Average	Normalisation
				first mesure	second mesure	Third mesure
		Primer5'	WT	0.782174	1.03503	0.6365		0.817902	1
			Enh+	1.66363	1.82514	1.69845		1.72907	2.11404
			Enh-	0.691632	0.791103	0.988038		0.823591	1.00696
				2^(-Dct)				Average	Normalisation
				first mesure	second mesure	Third mesure
		Central primer	WT	3.55492	3.96021	4.65239		4.05584	1
			Enh+	9.18453	9.62108	11.5726		10.1261	2.49666
			Enh-	8.67509	7.15669	6.10017		7.31065	1.8025
				2^(-Dct)				Average	Normalisation
				first mesure	second mesure	Third mesure
		Primer3'	WT	2.02969	1.74178	1.41576		1.72907	1
			Enh+	3.58769	4.05764	3.78632		3.81055	2.20381
			Enh-	1.62649	1.81659	0.770256		1.40444	0.812252

[truncated: 5 more sheets: Supp8E, Supp9F, Supp9G, Supp9H, Supp9I-J]
